# Supplementary material for: iBitter-Fuse: A Novel Sequence-Based Bitter Peptide Predictor by Fusing Multi-View Features
Source: Int J Mol Sci. 2021 Aug 19;22(16):8958. doi: 10.3390/ijms22168958 (PMC8396555; doi:10.3390/ijms22168958)
Supplement: Supplementary file 1 [file ijms-22-08958-s001.zip]

Archive with 1 entries (1 files):
- ijms-1312297-supplementary.pdf
